# Supplementary material for: Rare disease knowledge enrichment through a data-driven approach
Source: BMC Med Inform Decis Mak. 2019 Feb 14;19:32. doi: 10.1186/s12911-019-0752-9 (PMC6376651; doi:10.1186/s12911-019-0752-9)
Supplement: Supplementary file 1 — Top Associations. This file includes 13,742 top phenotype-disease associations selected by support and confidence. (XLSX 218 kb) [file 12911_2019_752_MOESM1_ESM.xlsx]

## Sheet: Sheet1
Phenotype	Disease
trigonocephaly	craniosynostosis
sprengel anomaly	sprengel deformity
small intestine carcinoid	carcinoid tumor
posterior fossa cyst	hydrocephalus
polyostotic fibrous dysplasia	mccune-albright syndrome
intraocular melanoma	uveal melanoma
ectopic parathyroid	primary hyperparathyroidism
alveolar soft part sarcoma	soft tissue sarcoma
laryngeal dystonia	spasmodic dysphonia
tufted angioma	hemangioblastoma
sinus venosus atrial septal defect	sinus venosus asd
neurofibrosarcoma	malignant peripheral nerve sheath tumor
metopic synostosis	craniosynostosis
ewing's sarcoma	ewing sarcoma
osteosarcoma	osteogenic sarcoma
cataplexy	narcolepsy
epispadias	bladder exstrophy
anaplastic large-cell lymphoma	large cell lymphoma
laryngeal carcinoma	laryngeal cancer
parachute mitral valve	coarctation of the aorta
meconium ileus	cystic fibrosis
kaposi's sarcoma	kaposi sarcoma
akinetic mutism	hydrocephalus
choroidal melanoma	uveal melanoma
arteria lusoria	aberrant right subclavian artery
right aortic arch with retroesophageal left subclavian artery	aberrant left subclavian artery
absence of the pulmonary valve	tetralogy of fallot
stomach cancer	gastric cancer
age-related macular degeneration	retinitis pigmentosa 30
lipomatous tumor	liposarcoma
hemolytic-uremic syndrome	hemolytic uremic syndrome
plasmacytoma	multiple myeloma
renal salt wasting	hydrocephalus
chronic myelogenous leukemia	myeloid leukemia
prune belly	abdominal muscles, absence of, with urinary tract abnormality and cryptorchidism
pancreatic endocrine tumor	neuroendocrine tumor
increased head circumference	hydrocephalus
choroid plexus papilloma	hydrocephalus
fatigable weakness	myasthenia gravis
scaphocephaly	craniosynostosis
neuroendocrine neoplasm	neuroendocrine tumor
intraventricular hemorrhage	hydrocephalus
squamous cell carcinoma of the vulva	vulvar cancer
noncompaction cardiomyopathy	left ventricular noncompaction
acute myelomonocytic leukemia	myeloid leukemia
acute monocytic leukemia	myeloid leukemia
chronic lymphatic leukemia	chronic lymphocytic leukemia
aqueductal stenosis	hydrocephalus
growth hormone excess	acromegaly
periventricular leukomalacia	cerebral palsy
language impairment	apraxia
neurocytoma	hydrocephalus
intestinal carcinoid	carcinoid tumor
aneurysmal bone cyst	fibrous dysplasia
primary central nervous system lymphoma	b-cell lymphoma
coarctation of aorta	coarctation of the aorta
spastic tetraplegia	cerebral palsy
vocal tremor	spasmodic dysphonia
thymoma	myasthenia gravis
retinal capillary hemangioma	hemangioblastoma
episodes of ventricular tachycardia	dilated cardiomyopathy
minimal change glomerulonephritis	minimal change disease
jaw claudication	giant cell arteritis
decreased intracranial pressure	csf leak
esophageal carcinoma	esophageal cancer
subependymal nodules	tuberous sclerosis
spinal dysraphism	myelomeningocele
reduced antithrombin iii activity	antithrombin iii deficiency
pituitary corticotropic cell adenoma	cushing's disease
peritoneal mesothelioma	malignant mesothelioma
paroxysmal ventricular tachycardia	dilated cardiomyopathy
morbus scheuermann	scheuermann disease
morbus kienboeck	kienbock's disease
congenital hepatic fibrosis	autosomal recessive polycystic kidney disease
infantile spasms	west syndrome
parathyroid adenoma	primary hyperparathyroidism
ovarian carcinoma	ovarian cancer
spastic diplegia	cerebral palsy
laryngotracheomalacia	laryngomalacia
extramedullary hematopoiesis	myelofibrosis
macular degeneration	retinitis pigmentosa 30
rod-cone dystrophy	retinitis pigmentosa
gait apraxia	hydrocephalus
total anomalous pulmonary venous return	heterotaxy
pulmonary carcinoid tumor	neuroendocrine tumor
lipomeningocele	spina bifida
expressive language delay	apraxia
epilepsia partialis continua	status epilepticus
coronal craniosynostosis	plagiocephaly
congenitally corrected transposition of the great arteries	dextrocardia
congenital bullous ichthyosiform erythroderma	epidermolytic hyperkeratosis
brain stem compression	meningioma
increased circulating cortisol level	cushing syndrome
absent speech	apraxia
thyroid adenoma	primary hyperparathyroidism
pulmonic stenosis	pulmonary valve stenosis
membranous nephropathy	glomerulonephritis
spastic tetraparesis	cerebral palsy
pleural mesothelioma	malignant mesothelioma
hydromyelia	syringomyelia
burkitt lymphoma	b-cell lymphoma
spinal cord tumor	ependymoma
primary peritoneal carcinoma	ovarian cancer
non-small cell lung carcinoma	lung adenocarcinoma
glioblastoma	glioma
reduced factor xii activity	factor xii deficiency
coronary artery aneurysm	kawasaki disease
ulcerative colitis	sclerosing cholangitis
ebstein's anomaly of the tricuspid valve	ebstein anomaly
ventricular arrhythmia	dilated cardiomyopathy
cerebellar hemorrhage	hydrocephalus
acute leukemia	myeloid leukemia
non-hodgkin lymphoma	b-cell lymphoma
partial anomalous pulmonary venous return	sinus venosus asd
glucagonoma	islet cell carcinoma
antiphospholipid antibody positivity	antiphospholipid antibody syndrome
very frequent	dilated cardiomyopathy
eosinophilic fasciitis	morphea
dysplastic tricuspid valve	ebstein's anomaly
developmental regression	status epilepticus
choriocarcinoma	nonseminomatous germ cell tumor
cerebellar edema	hydrocephalus
agnosia	apraxia
grade i preterm intraventricular hemorrhage	hydrocephalus
vascular ring	aberrant left subclavian artery
brachycephaly	plagiocephaly
spina bifida	myelomeningocele
cryoglobulinemia	glomerulonephritis
thalamic hemorrhage	hydrocephalus
renovascular hypertension	abdominal aortic aneurysm
peripheral pulmonary artery stenosis	pulmonic stenosis
adrenocorticotropic hormone deficiency	hypopituitarism
excluded	abdominal aortic aneurysm
bronchiolitis obliterans organizing pneumonia	cryptogenic organizing pneumonia
heterotaxy	heterotaxia
acute monocytic leukemia	acute monoblastic leukemia
small cell lung carcinoma	lung adenocarcinoma
vagal paraganglioma	glomus vagale tumor
polymicrogyria	schizencephaly
parathyroid hyperplasia	primary hyperparathyroidism
palate fistula	adenoid cystic carcinoma
intellectual disability, severe	cerebral palsy
insulinoma	neuroendocrine tumor
hypoplastic aortic arch	coarctation of the aorta
hemiatrophy	linear scleroderma
glioblastoma multiforme	glioma
generalized periodontitis	b-cell lymphoma
generalized dystonia	cerebral palsy
esophageal varix	hepatic encephalopathy
dandy-walker malformation	hydrocephalus
cystic liver disease	klebsiella
bilateral cleft lip and palate	palatopharyngeal incompetence
bilateral cleft lip	palatopharyngeal incompetence
myelomeningocele	hydrocephalus
increased intracranial pressure	idiopathic intracranial hypertension
hyperostosis	meningioma
acrocyanosis	erythromelalgia
velopharyngeal insufficiency	palatopharyngeal incompetence
anaplastic thyroid carcinoma	anaplastic thyroid cancer
burkitt lymphoma	diffuse large b-cell lymphoma
ventriculomegaly	hydrocephalus
graves disease	graves' disease
facial palsy	bell's palsy
hyperammonemia	hepatic encephalopathy
ovarian neoplasm	ovarian cancer
systemic lupus erythematosus	lupus nephritis
nephroblastoma	wilms' tumor
medulloblastoma	hydrocephalus
carcinoid tumor	neuroendocrine tumor
aqueductal stenosis	hydrocephalus due to congenital stenosis of aqueduct of sylvius
glomerulopathy	glomerulonephritis
zollinger-ellison syndrome	gastrinoma
delayed speech and language development	apraxia
myocarditis	dilated cardiomyopathy
mode of inheritance	ovarian cancer
right aortic arch	aberrant left subclavian artery
recurrent encephalopathy	hepatic encephalopathy
pulmonary artery dilatation	pulmonary valve stenosis
myotonia	myotonic dystrophy
epileptic spasms	west syndrome
distal renal tubular acidosis	nephrocalcinosis
chronic myelomonocytic leukemia	myeloid leukemia
anaplastic large-cell lymphoma	anaplastic large cell lymphoma
alexia	glioblastoma
abnormal lower motor neuron morphology	amyotrophic lateral sclerosis
spina bifida	hydrocephalus
right atrial enlargement	ebstein's anomaly
subarachnoid hemorrhage	hydrocephalus
large vessel vasculitis	giant cell arteritis
fallopian tube carcinoma	fallopian tube cancer
dextrocardia	situs inversus
myelomeningocele	spina bifida
conductive hearing impairment	cholesteatoma
right ventricular hypertrophy	pulmonary valve stenosis
pierre-robin sequence	pierre robin sequence
morbus kienboeck	kienbock disease
amyloidosis	multiple myeloma
sudden cardiac death	dilated cardiomyopathy
squamous cell carcinoma of the tongue	tongue carcinoma
hodgkin lymphoma	b-cell lymphoma
testicular seminoma	testicular cancer
shuffling gait	hydrocephalus
germinoma	hydrocephalus
congenital adrenal hyperplasia	21-hydroxylase deficiency
mixed hearing impairment	cholesteatoma
tracheoesophageal fistula	esophageal atresia
proptosis	meningioma
astrocytoma	glioma
meningoencephalocele	csf leak
alzheimer disease	frontotemporal dementia
left bundle branch block	dilated cardiomyopathy
paraproteinemia	multiple myeloma
lymphoid leukemia	chronic lymphocytic leukemia
stenosis of the external auditory canal	cholesteatoma
chronic otitis media	cholesteatoma
bone pain	multiple myeloma
subconjunctival hemorrhage	myeloid leukemia
spastic dysarthria	apraxia
primitive neuroectodermal tumor	ewing sarcoma
primitive neuroectodermal tumor	hydrocephalus
polycystic liver disease	klebsiella
exocrine pancreatic insufficiency	cystic fibrosis
craniosynostosis	plagiocephaly
ventricular fibrillation	dilated cardiomyopathy
cholangiocarcinoma	klatskin tumor
craniopharyngioma	hypopituitarism
teratoma	nonseminomatous germ cell tumor
anarthria	apraxia
postural instability	apraxia
cutaneous t-cell lymphoma	mycosis fungoides
multiple myeloma	plasmacytoma
cholangiocarcinoma	sclerosing cholangitis
unilateral cleft lip	palatopharyngeal incompetence
malar rash	lupus nephritis
elbow flexion contracture	cerebral palsy
bulbar palsy	amyotrophic lateral sclerosis
myeloproliferative disorder	myelofibrosis
adrenocortical carcinoma	cushing syndrome
prolonged qtc interval	myeloid leukemia
cholestatic liver disease	sclerosing cholangitis
anomalous pulmonary venous return	sinus venosus asd
cephalocele	csf leak
reduced ejection fraction	dilated cardiomyopathy
sclerodactyly	systemic sclerosis
pathologic fracture	multiple myeloma
astrocytoma	glioblastoma
scalp tenderness	giant cell arteritis
meningocele	hydrocephalus
neoplasm of the lung	lung adenocarcinoma
primary central nervous system lymphoma	diffuse large b-cell lymphoma
zollinger-ellison syndrome	neuroendocrine tumor
zollinger-ellison syndrome	primary hyperparathyroidism
supraventricular arrhythmia	dilated cardiomyopathy
paraproteinemia	glomerulonephritis
optic glioma	pilocytic astrocytoma
nasolacrimal duct obstruction	plagiocephaly
mutism	hydrocephalus
hemobilia	klatskin tumor
granulomatosis	glomerulonephritis
dysplastic tricuspid valve	pulmonary valve stenosis
cerebellar edema	meningioma
retinal hemorrhage	myeloid leukemia
chondrosarcoma	osteogenic sarcoma
cerebral palsy	hydrocephalus
panhypopituitarism	craniopharyngioma
nasal regurgitation	palatopharyngeal incompetence
crescentic glomerulonephritis	microscopic polyangiitis
bilateral vocal cord paralysis	papillary thyroid carcinoma
bilateral conductive hearing impairment	cholesteatoma
hypoparathyroidism	papillary thyroid carcinoma
myelofibrosis	polycythemia vera
renal artery stenosis	abdominal aortic aneurysm
ventricular tachycardia	dilated cardiomyopathy
febrile seizures	status epilepticus
chronic colitis	sclerosing cholangitis
neurological speech impairment	apraxia
papillary renal cell carcinoma	clear cell renal cell carcinoma
global glomerulosclerosis	segmental glomerulosclerosis
hypersomnia	narcolepsy
biliary cirrhosis	autoimmune hepatitis
hypercalciuria	primary hyperparathyroidism
left-to-right shunt	patent ductus arteriosus
left ventricular failure	dilated cardiomyopathy
glomerulosclerosis	glomerulonephritis
primary peritoneal carcinoma	ovarian carcinoma
membranoproliferative glomerulonephritis	cryoglobulinemia
arnold-chiari malformation	hydrocephalus
arachnoid cyst	hydrocephalus
cerebral hemorrhage	hydrocephalus
aortic dissection	abdominal aortic aneurysm
glioma	glioblastoma
vagal paraganglioma	carotid body tumor
tubular atrophy	glomerulonephritis
stroke-like episode	melas
neural tube defect	myelomeningocele
neural tube defect	trisomy 18
nasal speech	apraxia
microtia	cholesteatoma
keratoconjunctivitis	myeloid leukemia
insulinoma	islet cell carcinoma
hip subluxation	cerebral palsy
hip subluxation	myelomeningocele
heterotopia	schizencephaly
head tremor	cervical dystonia
dilatation of ascending aorta	abdominal aortic aneurysm
desmoid tumors	familial adenomatous polyposis
cystic lung disease	langerhans cell histiocytosis
cutaneous t-cell lymphoma	peripheral t-cell lymphoma
central diabetes insipidus	craniopharyngioma
calcium nephrolithiasis	primary hyperparathyroidism
ascending aortic dilation	abdominal aortic aneurysm
encephalocele	csf leak
ulcerative colitis	primary sclerosing cholangitis
clear cell renal cell carcinoma	clear cell carcinoma
hemangioblastoma	pheochromocytoma
tibial torsion	cerebral palsy
syndactyly	polydactyly
paraganglioma	pheochromocytoma
azoospermia	hodgkin lymphoma
decreased intracranial pressure	spinal csf leak
anaplastic thyroid carcinoma	papillary thyroid carcinoma
hypersensitivity pneumonitis	idiopathic pulmonary fibrosis
frontotemporal dementia	apraxia
fallopian tube carcinoma	ovarian cancer
cerebellar hemangioblastoma	pheochromocytoma
nephrotic range proteinuria	glomerulonephritis
fibrosarcoma	soft tissue sarcoma
tethered cord	spina bifida
spastic diplegia	hydrocephalus
myelodysplasia	myeloid leukemia
unilateral cleft lip	apraxia
right hemiplegia	apraxia
hepatic vein thrombosis	budd-chiari syndrome
excessive salivation	cerebral palsy
cerebral amyloid angiopathy	hydrocephalus
autosomal recessive inheritance	autosomal recessive polycystic kidney disease
cholestasis	sclerosing cholangitis
anarthria	amyotrophic lateral sclerosis
abducens palsy	meningioma
diffuse	b-cell lymphoma
paraganglioma	carotid body tumor
motor aphasia	apraxia
autosomal dominant inheritance	polycystic liver disease
bicuspid aortic valve	coarctation of the aorta
hypermagnesemia	dilated cardiomyopathy
bundle branch block	dilated cardiomyopathy
cardiogenic shock	dilated cardiomyopathy
non-hodgkin lymphoma	diffuse large b-cell lymphoma
membranous nephropathy	membranous glomerulonephritis
papilledema	idiopathic intracranial hypertension
focal segmental glomerulosclerosis	glomerulonephritis
tetraplegia	cerebral palsy
retroperitoneal fibrosis	abdominal aortic aneurysm
lobular carcinoma in situ	ovarian cancer
lewy bodies	apraxia
hypocitraturia	primary hyperparathyroidism
bone cyst	fibrous dysplasia
inspiratory stridor	laryngomalacia
grade i preterm intraventricular hemorrhage	cerebral palsy
anosmia	meningioma
meningocele	spina bifida
aphasia	apraxia
increased csf protein	hydrocephalus
gliosis	meningioma
brainstem glioma	anaplastic astrocytoma
angiofibromas	subependymal giant cell astrocytoma
angiofibromas	tuberous sclerosis
torticollis	cervical dystonia
polycystic kidney dysplasia	polycystic liver disease
coarctation of aorta	aortic coarctation
truncal ataxia	hydrocephalus
medullary thyroid carcinoma	pheochromocytoma
eclampsia	hellp syndrome
cleft lip	palatopharyngeal incompetence
cardiac amyloidosis	multiple myeloma
renal amyloidosis	multiple myeloma
lymphoproliferative disorder	b-cell lymphoma
hepatocellular carcinoma	hepatic encephalopathy
bladder neoplasm	transitional cell carcinoma
tetraparesis	cerebral palsy
spastic hemiparesis	cerebral palsy
progressive visual loss	meningioma
personality changes	frontotemporal dementia
perimembranous ventricular septal defect	coarctation of the aorta
epidural hemorrhage	hydrocephalus
double outlet right ventricle	dextrocardia
arnold-chiari malformation	myelomeningocele
cerebral edema	glioblastoma
squamous cell carcinoma of the tongue	tongue cancer
ventricular extrasystoles	dilated cardiomyopathy
arterial thrombosis	antiphospholipid antibody syndrome
neoplasm of the endocrine system	primary hyperparathyroidism
tetralogy of fallot	pulmonary valve stenosis
hypoplasia of the maxilla	craniosynostosis
bilateral ptosis	myasthenia gravis
aortic atherosclerosis	abdominal aortic aneurysm
acute hepatitis	autoimmune hepatitis
abulia	hydrocephalus
enterocolitis	myeloid leukemia
renal neoplasm	clear cell renal cell carcinoma
peripheral demyelination	optic neuritis
syringomyelia	hydrocephalus
oropharyngeal squamous cell carcinoma	tongue carcinoma
heterotaxy	situs ambiguous
cortical dysplasia	status epilepticus
cheyne-stokes respiration	dilated cardiomyopathy
cerebral atrophy	hydrocephalus
schwannoma	meningioma
bidirectional shunt	patent ductus arteriosus
restrictive cardiomyopathy	hodgkin lymphoma
horseshoe kidney	abdominal aortic aneurysm
trigeminal neuralgia	meningioma
tracheomalacia	laryngomalacia
left hemiplegia	hydrocephalus
esophageal stenosis	laryngeal carcinoma
anal fistula	cholesteatoma
adrenal hyperplasia	21-hydroxylase deficiency
adrenal hyperplasia	cushing syndrome
hypopituitarism	craniopharyngioma
tibial torsion	hydrocephalus
normal pressure hydrocephalus	apraxia
subaortic stenosis	coarctation of the aorta
calvarial skull defect	meningioma
torticollis	plagiocephaly
tethered cord	myelomeningocele
excessive daytime sleepiness	narcolepsy
burkitt lymphoma	burkitt's lymphoma
optic neuropathy	meningioma
bladder carcinoma	transitional cell carcinoma
velopharyngeal insufficiency	apraxia
breast carcinoma	ovarian cancer
hodgkin lymphoma	diffuse large b-cell lymphoma
rhabdomyosarcoma	carcinosarcoma
pleural mesothelioma	measles
patellar dislocation	trochlear dysplasia
mastoiditis	cholesteatoma
fallopian tube carcinoma	ovarian carcinoma
exotropia	hydrocephalus
complete atrioventricular canal defect	tetralogy of fallot
chronic hepatic failure	hepatic encephalopathy
cerebellar hemangioblastoma	von hippel-lindau disease
hepatic failure	hepatic encephalopathy
esotropia	hydrocephalus
tubulointerstitial nephritis	glomerulonephritis
adenocarcinoma of the colon	mucinous adenocarcinoma
proteinuria	glomerulonephritis
focal motor seizures	glioblastoma
papilledema	hydrocephalus
ductal carcinoma in situ	ovarian cancer
recurrent pyelonephritis	klebsiella
genu valgum	osteochondritis dissecans
oral herpes	b-cell lymphoma
intermittent claudication	abdominal aortic aneurysm
ectopic ossification	radioulnar synostosis
liposarcoma	soft tissue sarcoma
portal hypertension	hepatic encephalopathy
strabismus	hydrocephalus
hyperthyroidism	graves' disease
liver abscess	klebsiella
transitional cell carcinoma of the bladder	abdominal aortic aneurysm
tardive dyskinesia	dilated cardiomyopathy
subdural hemorrhage	hydrocephalus
renal atrophy	abdominal aortic aneurysm
cholangiocarcinoma	primary sclerosing cholangitis
muscular dystrophy	dilated cardiomyopathy
respiratory insufficiency due to muscle weakness	myasthenia gravis
encopresis	apraxia
cortical visual impairment	cerebral palsy
soft tissue sarcoma	undifferentiated pleomorphic sarcoma
brain neoplasm	glioblastoma
teratoma	testicular cancer
peripheral arterial disease	abdominal aortic aneurysm
myelomeningocele	meningomyelocele
generalized tonic-clonic seizures with focal onset	status epilepticus
carotid artery occlusion	abdominal aortic aneurysm
macrocephaly	hydrocephalus
fibrosarcoma	malignant peripheral nerve sheath tumor
inflammatory myopathy	polymyositis
growth hormone deficiency	hypopituitarism
meningitis	hydrocephalus
congestive heart failure	dilated cardiomyopathy
t-cell lymphoma	mycosis fungoides
cirrhosis	hepatic encephalopathy
wolff-parkinson-white syndrome	ebstein's anomaly
progressive cerebellar ataxia	cerebellar degeneration
osteochondroma	chondrosarcoma
lymphoid leukemia	acute lymphoblastic leukemia
asterixis	hepatic encephalopathy
homonymous hemianopia	glioblastoma
diabetes insipidus	craniopharyngioma
ependymoma	hydrocephalus
secundum atrial septal defect	patent ductus arteriosus
cardiac arrest	dilated cardiomyopathy
myalgia	temporal arteritis
transposition of the great arteries	dextrocardia
hypochloremia	klebsiella
cleft palate	apraxia
soft tissue sarcoma	liposarcoma
vasculitis in the skin	glomerulonephritis
vasculitis in the skin	polyarteritis
recurrent thrombophlebitis	antiphospholipid antibody syndrome
neural tube defect	spina bifida
nasal speech	palatopharyngeal incompetence
keratoconjunctivitis	chronic gvhd
hip subluxation	hydrocephalus
cutis marmorata	polyarteritis
anhidrosis	erythromelalgia
hypercalcemia	primary hyperparathyroidism
cranial nerve paralysis	meningioma
pulmonary artery stenosis	tetralogy of fallot
tracheoesophageal fistula	esophageal cancer
b-cell lymphoma	large cell lymphoma
subglottic stenosis	granulomatosis with polyangiitis
interstitial pneumonitis	idiopathic pulmonary fibrosis
premature birth	hydrocephalus
talipes equinovarus	hydrocephalus
myelofibrosis	myeloid leukemia
hip dislocation	hydrocephalus
hip dislocation	myelomeningocele
global glomerulosclerosis	focal segmental glomerulosclerosis
global glomerulosclerosis	glomerulonephritis
brain abscess	meningioma
stuttering	apraxia
diffuse alveolar hemorrhage	myeloid leukemia
patent ductus arteriosus	coarctation of the aorta
pure red cell aplasia	myeloid leukemia
oral aversion	laryngomalacia
extramedullary hematopoiesis	polycythemia vera
arteriosclerosis	abdominal aortic aneurysm
decreased antibody level in blood	chronic lymphocytic leukemia
renal tubular acidosis	nephrocalcinosis
sclerosing cholangitis	autoimmune hepatitis
focal seizures without impairment of consciousness or awareness	glioma
infertility	sperm
gait disturbance	hydrocephalus
upper limb pain	meningioma
pyelonephritis	klebsiella
plexiform neurofibroma	malignant peripheral nerve sheath tumor
plexiform neurofibroma	neurofibromatosis type 1
nocturnal hypoventilation	muscular dystrophy
jaw claudication	temporal arteritis
heterotaxy	situs inversus
exostoses	chondrosarcoma
cluster headache	paroxysmal hemicrania
amyotrophic lateral sclerosis	apraxia
amyotrophic lateral sclerosis	frontotemporal dementia
cardiac amyloidosis	familial amyloidosis
nephropathy	glomerulonephritis
hip dysplasia	cerebral palsy
hip dysplasia	hydrocephalus
third degree atrioventricular block	dilated cardiomyopathy
reduced systolic function	dilated cardiomyopathy
foot osteomyelitis	klebsiella
chronic hepatic failure	autoimmune hepatitis
blepharospasm	apraxia
atrioventricular canal defect	tetralogy of fallot
brain neoplasm	glioma
ischemic stroke	apraxia
vocal cord paralysis	papillary thyroid carcinoma
kinetic tremor	spasmodic dysphonia
bone marrow hypocellularity	chronic lymphocytic leukemia
acute hepatic failure	autoimmune hepatitis
stage 4 chronic kidney disease	glomerulonephritis
vasculitis	granulomatosis with polyangiitis
hemianopia	glioblastoma
nephrotic range proteinuria	segmental glomerulosclerosis
autism	apraxia
vocal cord paresis	papillary thyroid carcinoma
generalized tonic-clonic seizures	status epilepticus
biliary cirrhosis	sclerosing cholangitis
hepatosplenomegaly	myelofibrosis
spasticity	cerebral palsy
pica	hydrocephalus
focal motor seizures	meningioma
albuminuria	glomerulonephritis
splenomegaly	myelofibrosis
morphea	lichen sclerosus
talipes equinovarus	myelomeningocele
calcium oxalate nephrolithiasis	primary hyperparathyroidism
liver abscess	sclerosing cholangitis
arrhythmia	dilated cardiomyopathy
sclerosing cholangitis	klatskin tumor
quadriceps muscle weakness	polio
pancreatic cysts	hemangioblastoma
hepatic cysts	polycystic liver disease
gait ataxia	hydrocephalus
eclampsia	peripartum cardiomyopathy
dermatographic urticaria	dermographism
delayed gross motor development	apraxia
delayed gross motor development	laryngomalacia
delayed gross motor development	plagiocephaly
coronary atherosclerosis	dilated cardiomyopathy
complete atrioventricular canal defect	heterotaxy
cardiac amyloidosis	amyloidosis, hereditary, transthyretin-related
calvarial skull defect	craniosynostosis
leiomyosarcoma	liposarcoma
interstitial pulmonary abnormality	idiopathic pulmonary fibrosis
cleft palate	palatopharyngeal incompetence
central sleep apnea	dilated cardiomyopathy
arnold-chiari malformation	syringomyelia
diffuse alveolar hemorrhage	glomerulonephritis
dilatation of the ascending aorta	abdominal aortic aneurysm
bronchiolitis obliterans	myeloid leukemia
anosmia	esthesioneuroblastoma
vertebral compression fractures	multiple myeloma
intracranial hemorrhage	hydrocephalus
abnormality of the foot	hydrocephalus
tibial torsion	myelomeningocele
rapidly progressive	glomerulonephritis
incoordination	apraxia
ependymoma	meningioma
spastic hemiparesis	hydrocephalus
dysarthria	apraxia
vasculitis	glomerulonephritis
renal angiomyolipoma	tuberous sclerosis
medulloblastoma	hypopituitarism
bulbar palsy	myasthenia gravis
mitral regurgitation	dilated cardiomyopathy
stage 5 chronic kidney disease	glomerulonephritis
liver abscess	klatskin tumor
ophthalmoparesis	myasthenia gravis
histiocytoma	soft tissue sarcoma
comedonal acne	hydrocephalus
bradykinesia	apraxia
arteriosclerosis	glomerulonephritis
cholestasis	primary sclerosing cholangitis
global developmental delay	apraxia
atherosclerosis	abdominal aortic aneurysm
knee flexion contracture	cerebral palsy
knee flexion contracture	hydrocephalus
colitis	sclerosing cholangitis
type i diabetes mellitus	klebsiella
constrictive pericarditis	hodgkin lymphoma
abdominal obesity	abdominal aortic aneurysm
otitis externa	cholesteatoma
spastic paraparesis	hereditary spastic paraplegia
impacted tooth	multiple myeloma
amblyopia	hydrocephalus
leiomyosarcoma	soft tissue sarcoma
tertiary hyperparathyroidism	primary hyperparathyroidism
carotid artery stenosis	abdominal aortic aneurysm
encephalocele	cholesteatoma
hearing impairment	meningioma
pituitary hypothyroidism	hypopituitarism
pancreatic pseudocyst	klebsiella
endometriosis	ovarian cancer
bronchiolitis obliterans	organizing pneumonia
anal fistula	sclerosing cholangitis
pituitary adenoma	acromegaly
apraxia	hydrocephalus
trismus	adenoid cystic carcinoma
cerebellar atrophy	spinocerebellar ataxia
abnormality of the foot	myelomeningocele
intellectual disability	cerebral palsy
crohn's disease	sclerosing cholangitis
carcinoid tumor	carcinoid syndrome
abulia	glioblastoma
spontaneous abortion	antiphospholipid antibody syndrome
small vessel vasculitis	granulomatosis with polyangiitis
recurrent ear infections	laryngomalacia
progressive visual loss	retinitis pigmentosa 30
progressive encephalopathy	hydrocephalus
precocious puberty	cerebral palsy
precocious puberty	hydrocephalus
podagra	glomerulonephritis
pectus excavatum	pectus carinatum
mutism	apraxia
hydromyelia	hydrocephalus
hepatic fibrosis	autosomal recessive polycystic kidney disease
epidural hemorrhage	meningioma
ectropion	facial paralysis
cerebral ischemia	apraxia
azoospermia	cystic fibrosis
nephrosclerosis	glomerulonephritis
nystagmus	hydrocephalus
tricuspid regurgitation	dilated cardiomyopathy
neoplasm of the pancreas	neuroendocrine tumor
decreased mean corpuscular volume	thalassemia
visual field defect	meningioma
tracheomalacia	tracheobronchomalacia
single ventricle	tricuspid atresia
feeding difficulties	laryngomalacia
rigidity	apraxia
cerebral edema	hydrocephalus
pure red cell aplasia	chronic lymphocytic leukemia
anomia	apraxia
anomia	primary progressive aphasia
hemangioblastoma	von hippel-lindau disease
glioma	oligoastrocytoma
macrocephaly	apraxia
bronchiectasis	mycobacterium avium
retinal arterial occlusion	abdominal aortic aneurysm
breast hypertrophy	ovarian cancer
jaundice	sclerosing cholangitis
hemiplegia	hydrocephalus
renal oncocytoma	clear cell renal cell carcinoma
renal oncocytoma	papillary renal cell carcinoma
poikiloderma	dermatomyositis
myelofibrosis	essential thrombocythemia
liposarcoma	leiomyosarcoma
glomerulopathy	membranous nephropathy
esotropia	cerebral palsy
carotid artery dissection	abdominal aortic aneurysm
renal cell carcinoma	clear cell carcinoma
premature ovarian insufficiency	hodgkin lymphoma
nephrotic syndrome	glomerulonephritis
non-hodgkin lymphoma	follicular lymphoma
subglottic stenosis	laryngomalacia
histiocytosis	b-cell lymphoma
bone marrow hypocellularity	aplastic anemia
aggressive behavior	status epilepticus
pulmonary hemorrhage	glomerulonephritis
cerebral edema	meningioma
cephalocele	cholesteatoma
eeg abnormality	status epilepticus
ovarian neoplasm	ovarian carcinoma
dilatation of the ascending aorta	coarctation of the aorta
acute lymphoblastic leukemia	lymphoblastic lymphoma
polycythemia	myelofibrosis
hepatic encephalopathy	autoimmune hepatitis
vestibular schwannoma	meningioma
secondary hyperparathyroidism	glomerulonephritis
pulmonary artery atresia	pulmonary valve stenosis
myeloid leukemia	myelofibrosis
generalized seizures	status epilepticus
dystonia	cerebral palsy
vesicoureteral reflux	myelomeningocele
encephalitis	status epilepticus
spondylolysis	spina bifida
spastic paraparesis	transverse myelitis
spastic gait	cerebral palsy
spastic gait	hereditary spastic paraplegia
right ventricular failure	dilated cardiomyopathy
preeclampsia	hellp syndrome
permanent atrial fibrillation	dilated cardiomyopathy
paracentral	meningioma
optic neuropathy	optic neuritis
nephrocalcinosis	primary hyperparathyroidism
neoplasm of the lung	carcinoid tumor
head tremor	spasmodic dysphonia
episodic fever	periodic fever
emotional lability	optic neuritis
cortical visual impairment	hydrocephalus
colonic diverticula	klebsiella
bronchiolitis obliterans	constrictive bronchiolitis
arteriovenous malformation	hereditary hemorrhagic telangiectasia
apathy	frontotemporal dementia
amblyopia	cerebral palsy
abulia	meningioma
bacterial endocarditis	glomerulonephritis
pancytopenia	myeloid leukemia
visual loss	meningioma
sensory impairment	glioblastoma
reduced systolic function	ebstein's anomaly
stridor	laryngomalacia
focal motor seizures	status epilepticus
chylothorax	chylous ascites
asplenia	heterotaxy
spinal cord tumor	meningioma
microcephaly	cerebral palsy
recurrent pneumonia	mycobacterium avium
ascites	hepatic encephalopathy
hemifacial spasm	meningioma
diaphragmatic paralysis	b-cell lymphoma
cor pulmonale	pulmonary arterial hypertension
anal fissure	myeloid leukemia
chronic hepatitis	hepatic encephalopathy
heparin-induced thrombocytopenia	dilated cardiomyopathy
x-linked inheritance	rickets
pulmonary artery stenosis	pulmonary valve stenosis
medullary thyroid carcinoma	multiple endocrine neoplasia type 2a
medullary thyroid carcinoma	triple a syndrome
increased intracranial pressure	hydrocephalus
portal hypertension	sclerosing cholangitis
teratoma	embryonal carcinoma
autoimmune hemolytic anemia	chronic lymphocytic leukemia
mutism	medulloblastoma
exotropia	cerebral palsy
arnold-chiari malformation	spina bifida
spinal cord compression	multiple myeloma
sudden death	dilated cardiomyopathy
retinal vein occlusion	abdominal aortic aneurysm
abducens palsy	hydrocephalus
b-cell lymphoma	follicular lymphoma
ataxia	hydrocephalus
vesicoureteral reflux	hydrocephalus
spina bifida	meningomyelocele
cerebral edema	glioma
bladder carcinoma	gallbladder cancer
pheochromocytoma	hemangioblastoma
optic atrophy	hydrocephalus
class ii obesity	hepatic encephalopathy
anomalous pulmonary venous return	heterotaxy
acute myeloid leukemia	myelofibrosis
pancreatic adenocarcinoma	klebsiella
systemic lupus erythematosus	antiphospholipid antibody syndrome
aortic root dilatation	marfan syndrome
chronic obstructive pulmonary disease	abdominal aortic aneurysm
knee flexion contracture	spina bifida
neoplasm of the endocrine system	neuroendocrine tumor
generalized seizures	meningioma
aortic dilatation	abdominal aortic aneurysm
parkinsonism	apraxia
neurofibromas	malignant peripheral nerve sheath tumor
single ventricle	dextrocardia
single ventricle	situs inversus
premature birth	cerebral palsy
nephroblastoma	bilateral wilms tumor
medulloblastoma	meningioma
delusions	hydrocephalus
motor aphasia	glioblastoma
heart block	dilated cardiomyopathy
hyperactivity	apraxia
hemiplegia	apraxia
mental deterioration	hydrocephalus
cirrhosis	autoimmune hepatitis
enlarged tonsils	laryngomalacia
spontaneous, recurrent epistaxis	dilated cardiomyopathy
facial palsy	facial nerve palsy
upper airway obstruction	laryngomalacia
hip dislocation	cerebral palsy
hypervolemia	dilated cardiomyopathy
status epilepticus	hydrocephalus
perimembranous ventricular septal defect	patent ductus arteriosus
hepatic fibrosis	dilated cardiomyopathy
craniopharyngioma	hydrocephalus
myeloproliferative disorder	polycythemia vera
chronic myelogenous leukemia	chronic myeloid leukemia
spastic dysarthria	amyotrophic lateral sclerosis
scleritis	granulomatosis with polyangiitis
retinal arterial occlusion	glomerulonephritis
intervertebral disc degeneration	abdominal aortic aneurysm
hepatic encephalopathy	sclerosing cholangitis
neutropenia	b-cell lymphoma
ophthalmoplegia	hydrocephalus
angina pectoris	abdominal aortic aneurysm
acute lymphoblastic leukemia	bronchiolitis obliterans
transient ischemic attack	frontotemporal dementia
pyoderma	myelofibrosis
optic neuritis	neuromyelitis optica
optic neuritis	transverse myelitis
neoplasm of the liver	hepatic encephalopathy
gait imbalance	hydrocephalus
cutis marmorata	polyarteritis nodosa
lethargy	hydrocephalus
fasciculations	amyotrophic lateral sclerosis
narcolepsy	meningioma
choroidal melanoma	ocular melanoma
hepatocellular carcinoma	primary biliary cirrhosis
tracheal stenosis	granulomatosis with polyangiitis
refractory anemia	myeloid leukemia
plagiocephaly	craniosynostosis
plagiocephaly	hydrocephalus
sporadic	ovarian cancer
superficial thrombophlebitis	b-cell lymphoma
primary central nervous system lymphoma	glioma
primary central nervous system lymphoma	large cell lymphoma
hypersensitivity pneumonitis	organizing pneumonia
encephalomalacia	hydrocephalus
encephalomalacia	meningioma
encephalomalacia	status epilepticus
thrombophlebitis	b-cell lymphoma
inflammatory myopathy	dermatomyositis
chondrocalcinosis	temporal arteritis
anisocoria	b-cell lymphoma
soft tissue sarcoma	fibrosarcoma
soft tissue sarcoma	leiomyosarcoma
severe sensorineural hearing impairment	meningioma
hip dysplasia	myelomeningocele
central apnea	hydrocephalus
stomatitis	b-cell lymphoma
primary adrenal insufficiency	addison's disease
hyperphosphatemia	glomerulonephritis
normal pressure hydrocephalus	ventriculomegaly
drooling	cerebral palsy
cholangitis	klatskin tumor
meningocele	meningomyelocele
vestibular schwannoma	hydrocephalus
recurrent pneumonia	mycobacterium avium complex
peritonitis	hepatic encephalopathy
varicocele	hepatic encephalopathy
steatorrhea	neuroendocrine tumor
pulsatile tinnitus	idiopathic intracranial hypertension
petechiae	myeloid leukemia
micrognathia	pierre robin sequence
limb ataxia	hydrocephalus
iga deficiency	common variable immunodeficiency
hemolytic-uremic syndrome	atypical hus
extramedullary hematopoiesis	myeloid leukemia
crescentic glomerulonephritis	polyarteritis
communicating hydrocephalus	klebsiella
cephalocele	csf otorrhea
calvarial skull defect	plagiocephaly
bladder neoplasm	gallbladder cancer
asplenia	hodgkin lymphoma
arteriovenous malformation	hydrocephalus
cirrhosis	sclerosing cholangitis
recurrent urinary tract infections	klebsiella
neurogenic bladder	myelomeningocele
neoplasm of the endocrine system	islet cell tumors
generalized seizures	hydrocephalus
morphea	en coup de sabre
syringomyelia	myelomeningocele
tufted angioma	pheochromocytoma
pancreatic cysts	autoimmune hepatitis
cleft lip	apraxia
hypocalcemia	hypoparathyroidism
coronary artery disease	abdominal aortic aneurysm
hepatocellular carcinoma	autoimmune hepatitis
vestibular hypofunction	meningioma
recurrent pancreatitis	hereditary pancreatitis
myeloproliferative disorder	essential thrombocythemia
encephalocele	csf otorrhea
encephalocele	meningocele
gangrene	necrotizing fasciitis
preeclampsia	peripartum cardiomyopathy
portal vein thrombosis	hepatic encephalopathy
neoplasm of the pancreas	ovarian cancer
hypersplenism	hepatic encephalopathy
t-cell lymphoma	b-cell lymphoma
spastic tetraparesis	hydrocephalus
mitral stenosis	hodgkin lymphoma
knee flexion contracture	myelomeningocele
acute hepatic failure	b-cell lymphoma
acute hepatic failure	hepatic encephalopathy
abnormal facial shape	apraxia
stage 3 chronic kidney disease	glomerulonephritis
benign prostatic hyperplasia	abdominal aortic aneurysm
neurogenic bladder	hydrocephalus
crohn's disease	primary sclerosing cholangitis
cholangitis	klebsiella
paraplegia	hydrocephalus
infantile spasms	cerebral palsy
tertiary hyperparathyroidism	glomerulonephritis
pulmonary hypoplasia	lung adenocarcinoma
decreased body weight	hydrocephalus
cognitive impairment	hydrocephalus
liver abscess	primary sclerosing cholangitis
tachycardia	dilated cardiomyopathy
rigidity	hydrocephalus
reduced systolic function	tetralogy of fallot
motor delay	apraxia
hodgkin lymphoma	follicular lymphoma
hodgkin lymphoma	hodgkin disease
thyroid carcinoma	hypoparathyroidism
uric acid nephrolithiasis	sclerosing cholangitis
respiratory insufficiency due to muscle weakness	amyotrophic lateral sclerosis
cortical visual impairment	status epilepticus
cortical visual impairment	west syndrome
arnold-chiari type i malformation	csf leak
arnold-chiari type i malformation	syringomyelia
aortic root dilatation	coarctation of the aorta
adrenocorticotropic hormone deficiency	isolated acth deficiency
abnormality of the cerebral white matter	apraxia
pituitary adenoma	hypopituitarism
tremor	spasmodic dysphonia
aortic dissection	marfan syndrome
bacteriuria	klebsiella
antiphospholipid antibody positivity	antiphospholipid syndrome
antiphospholipid antibody positivity	lupus nephritis
microcephaly	status epilepticus
tension-type headache	meningioma
otitis media	cholesteatoma
joint hypermobility	csf leak
intestinal malrotation	gastroschisis
eeg abnormality	hydrocephalus
microcytic anemia	thalassemia
biliary cirrhosis	primary sclerosing cholangitis
cervical myelopathy	meningioma
focal seizures	meningioma
nephrosclerosis	abdominal aortic aneurysm
pituitary hypothyroidism	graves' disease
neurofibromas	neurofibromatosis type 1
cholesteatoma	encephalocele
sensory neuropathy	b-cell lymphoma
meningocele	csf leak
lymphoproliferative disorder	diffuse large b-cell lymphoma
ureteral obstruction	ovarian cancer
jaundice	klatskin tumor
hyperaldosteronism	primary hyperparathyroidism
high-frequency hearing impairment	primary hyperparathyroidism
hemifacial spasm	hydrocephalus
hemifacial spasm	trigeminal neuralgia
cor pulmonale	klebsiella
bronchiectasis	mycobacterium avium complex
lymphadenopathy	b-cell lymphoma
decreased antibody level in blood	b-cell lymphoma
single ventricle	heterotaxia
single ventricle	heterotaxy
renal angiomyolipoma	lymphangioleiomyomatosis
rectal abscess	b-cell lymphoma
rectal abscess	myeloid leukemia
mononeuropathy	b-cell lymphoma
impulsivity	apraxia
feeding difficulties	hydrocephalus
focal seizures with impairment of consciousness or awareness	status epilepticus
myeloproliferative disorder	primary myelofibrosis
ophthalmoplegia	meningioma
renal cyst	clear cell renal cell carcinoma
pancytopenia	b-cell lymphoma
dysmetria	medulloblastoma
secundum atrial septal defect	ebstein's anomaly
secundum atrial septal defect	pulmonary valve stenosis
neoplasm of the endocrine system	pheochromocytoma
sepsis	klebsiella
gangrene	klebsiella
abnormality of the thyroid gland	graves' disease
pneumonia	klebsiella
chronic kidney disease	glomerulonephritis
hydrocephalus	myelomeningocele
vestibular dysfunction	meningioma
venous malformation	abdominal aortic aneurysm
steatorrhea	carcinoid tumor
small for gestational age	hydrocephalus
small for gestational age	patent ductus arteriosus
severe periodontitis	b-cell lymphoma
scleroderma	crest syndrome
large vessel vasculitis	temporal arteritis
homonymous hemianopia	glioma
hepatic encephalopathy	primary biliary cirrhosis
frequent falls	hydrocephalus
enuresis nocturna	apraxia
craniosynostosis	hydrocephalus
cns infection	hydrocephalus
class ii obesity	dilated cardiomyopathy
autism	status epilepticus
atrial septal defect	ebstein's anomaly
anisocoria	diffuse large b-cell lymphoma
anal pain	b-cell lymphoma
anasarca	glomerulonephritis
ventricular septal defect	coarctation of the aorta
mitochondrial inheritance	kearns-sayre syndrome
visual impairment	meningioma
oliguria	klebsiella
parkinsonism	hydrocephalus
recurrent otitis media	laryngomalacia
keratitis	b-cell lymphoma
calcific aortic valve stenosis	abdominal aortic aneurysm
blindness	meningioma
night sweats	b-cell lymphoma
endometrial carcinoma	clear cell carcinoma
hemiparesis	hydrocephalus
transposition of the great arteries	patent ductus arteriosus
focal motor seizures	glioma
asplenia	heterotaxia
arteriovenous fistula	dilated cardiomyopathy
arteriovenous fistula	hydrocephalus
tethered cord	hydrocephalus
ptosis	myasthenia gravis
chronic sinusitis	cystic fibrosis
st segment elevation	abdominal aortic aneurysm
right ventricular failure	pulmonary arterial hypertension
perimembranous ventricular septal defect	pulmonary valve stenosis
pectus excavatum	marfan syndrome
hematemesis	hepatic encephalopathy
cavernous hemangioma	meningioma
bladder stones	hydrocephalus
bladder stones	klebsiella
cardiogenic shock	klebsiella
abnormal cardiac catheterization	dilated cardiomyopathy
monocytosis	b-cell lymphoma
nephritis	klebsiella
scleroderma	morphea
severity	myeloid leukemia
papillary thyroid carcinoma	hypoparathyroidism
abnormality of the coagulation cascade	hepatic encephalopathy
visual field defect	craniopharyngioma
visual field defect	glioma
pulmonary artery stenosis	patent ductus arteriosus
pancreatic cysts	primary biliary cirrhosis
decreased liver function	hepatic encephalopathy
decreased liver function	sclerosing cholangitis
glomerulonephritis	segmental glomerulosclerosis
bronchiolitis	myeloid leukemia
type ii diabetes mellitus	multiple myeloma
metabolic alkalosis	dilated cardiomyopathy
hypoalbuminemia	glomerulonephritis
pressure ulcer	klebsiella
periorbital edema	myeloid leukemia
impacted cerumen	abdominal aortic aneurysm
hypophosphatemia	glomerulonephritis
hypophosphatemia	multiple myeloma
tertiary hyperparathyroidism	focal segmental glomerulosclerosis
tertiary hyperparathyroidism	segmental glomerulosclerosis
trismus	nasopharyngeal carcinoma
sick sinus syndrome	abdominal aortic aneurysm
pulmonic stenosis	tetralogy of fallot
eeg abnormality	apraxia
acute leukemia	acute lymphoblastic leukemia
acute leukemia	myelofibrosis
hepatic failure	autoimmune hepatitis
hepatic failure	sclerosing cholangitis
bicuspid aortic valve	aortic coarctation
atrial fibrillation	dilated cardiomyopathy
vaginal fistula	klebsiella
spastic tetraplegia	status epilepticus
panniculitis	morphea
microcephaly	apraxia
iritis	anterior uveitis
hypertonia	cerebral palsy
hemothorax	dilated cardiomyopathy
hemangioblastoma	hydrocephalus
diffuse alveolar hemorrhage	antiphospholipid antibody syndrome
cranial nerve paralysis	bell's palsy
cranial nerve paralysis	hydrocephalus
chorea	rheumatic fever
epistaxis	dilated cardiomyopathy
glomerulonephritis	membranous nephropathy
facial paralysis	facial nerve palsy
cerebral ischemia	hydrocephalus
hyperuricemia	dilated cardiomyopathy
global developmental delay	cerebral palsy
pyuria	klebsiella
hypokalemia	multiple myeloma
pulmonary edema	dilated cardiomyopathy
elevated erythrocyte sedimentation rate	temporal arteritis
homonymous hemianopia	apraxia
syringomyelia	ependymoma
cheilitis	b-cell lymphoma
pituitary adenoma	cushing's disease
premature birth	patent ductus arteriosus
myositis	inflammatory myopathy
laryngomalacia	apraxia
feeding difficulties	cerebral palsy
dysphasia	apraxia
emphysema	abdominal aortic aneurysm
azotemia	dilated cardiomyopathy
atrial flutter	dilated cardiomyopathy
orthopnea	dilated cardiomyopathy
bidirectional shunt	ebstein's anomaly
bidirectional shunt	pulmonary valve stenosis
unsteady gait	hydrocephalus
hypertrophic cardiomyopathy	dilated cardiomyopathy
chronic hepatitis	glomerulonephritis
subaortic stenosis	patent ductus arteriosus
osteomalacia	hypovitaminosis d
osteomalacia	sclerosing cholangitis
facial asymmetry	bell's palsy
cholangitis	autoimmune hepatitis
dementia	hydrocephalus
intellectual disability	hydrocephalus
hypervolemia	glomerulonephritis
hypervolemia	segmental glomerulosclerosis
spastic hemiparesis	glioma
personality changes	meningioma
abnormality of the genital system	patent ductus arteriosus
aphasia	glioblastoma
pulmonary artery atresia	dextrocardia
pulmonary artery atresia	tricuspid atresia
allodynia	complex regional pain syndrome
attention deficit hyperactivity disorder	apraxia
flexion contracture	cerebral palsy
diabetes insipidus	hypopituitarism
bronchiolitis	organizing pneumonia
nephrolithiasis	primary hyperparathyroidism
coronary artery calcification	abdominal aortic aneurysm
pathologic fracture	plasmacytoma
nodular goiter	papillary thyroid carcinoma
occipital neuralgia	trigeminal neuralgia
anal pain	diffuse large b-cell lymphoma
acute myeloid leukemia	chronic gvhd
intraventricular hemorrhage	cerebral palsy
hepatitis	hepatic encephalopathy
abnormality of the foot	spina bifida
coma	hydrocephalus
hypocalcemia	papillary thyroid carcinoma
paralysis	papillary thyroid carcinoma
paroxysmal atrial fibrillation	dilated cardiomyopathy
visual impairment	hydrocephalus
rhabdomyolysis	abdominal aortic aneurysm
preeclampsia	lupus nephritis
portal vein thrombosis	sclerosing cholangitis
neurofibromas	meningioma
menometrorrhagia	ovarian cancer
hypersplenism	autoimmune hepatitis
hand tremor	meningioma
glucose intolerance	abdominal aortic aneurysm
glioblastoma multiforme	hydrocephalus
diabetic ketoacidosis	klebsiella
autoimmune thrombocytopenia	chronic lymphocytic leukemia
autoimmune thrombocytopenia	evans syndrome
autoimmune thrombocytopenia	idiopathic thrombocytopenic purpura
abnormality of movement	functional movement disorder
hemiparesis	apraxia
pulmonary infiltrates	myeloid leukemia
ventricular septal defect	pulmonary valve stenosis
calcinosis	dermatomyositis
neurogenic bladder	spina bifida
squamous cell carcinoma of the skin	chronic lymphocytic leukemia
motor delay	laryngomalacia
neutropenia	myeloid leukemia
sensory impairment	hydrocephalus
obsolete malformation of the heart and great vessels	tetralogy of fallot
uveitis	optic neuritis
pulmonary hemorrhage	antiphospholipid antibody syndrome
optic atrophy	optic neuritis
aortic valve stenosis	abdominal aortic aneurysm
portal hypertension	autoimmune hepatitis
hepatic cysts	klebsiella
t-cell lymphoma	large cell lymphoma
restrictive cardiomyopathy	familial amyloidosis
hip dislocation	spina bifida
microscopic hematuria	glomerulonephritis
dystonia	apraxia
spinal cord compression	plasmacytoma
hemianopia	glioma
aortic regurgitation	dilated cardiomyopathy
stuttering	hydrocephalus
ptosis	meningioma
late onset	glomerulonephritis
combined hyperlipidemia	chronic gvhd
combined hyperlipidemia	myeloid leukemia
paraparesis	hydrocephalus
global developmental delay	hydrocephalus
patent ductus arteriosus	aortic coarctation
respiratory acidosis	dilated cardiomyopathy
hypoparathyroidism	primary hyperparathyroidism
myeloid leukemia	chronic gvhd
focal seizures	status epilepticus
heparin-induced thrombocytopenia	antiphospholipid antibody syndrome
diplopia	meningioma
hypercalciuria	nephrocalcinosis
cardiomyopathy	abdominal aortic aneurysm
raynaud phenomenon	mixed connective tissue disease
hearing impairment	hydrocephalus
hypophosphatemia	b-cell lymphoma
ear pain	cholesteatoma
spinal cord lesion	transverse myelitis
muscular dystrophy	myotonic dystrophy
hyperammonemia	klebsiella
proteinuria	segmental glomerulosclerosis
tetraparesis	hydrocephalus
papillary thyroid carcinoma	thyroid carcinoma, follicular
secondary hyperparathyroidism	primary hyperparathyroidism
seizures	meningioma
dilatation	abdominal aortic aneurysm
uterine prolapse	b-cell lymphoma
sudden death	abdominal aortic aneurysm
retinal vein occlusion	meningioma
resting tremor	apraxia
prolactin excess	meningioma
mitral stenosis	rheumatic fever
mania	meningioma
joint hypermobility	marfan syndrome
hypopituitarism	meningioma
horner syndrome	meningioma
cerebellar atrophy	hydrocephalus
calcific aortic valve stenosis	hodgkin lymphoma
stomach cancer	diffuse gastric cancer
neurofibromas	glioma
memory impairment	hydrocephalus
myeloproliferative disorder	myeloid leukemia
atrial septal defect	patent ductus arteriosus
hypercalcemia	multiple myeloma
hemiparesis	glioblastoma
membranous nephropathy	lupus nephritis
growth hormone deficiency	craniopharyngioma
growth hormone deficiency	meningioma
migraine with aura	meningioma
facial paralysis	adenoid cystic carcinoma
facial paralysis	meningioma
endometrial carcinoma	carcinosarcoma
endometrial carcinoma	ovarian cancer
hypomagnesemia	myeloid leukemia
ventricular septal defect	patent ductus arteriosus
rales	dilated cardiomyopathy
monocytosis	myeloid leukemia
migraine without aura	meningioma
hyperoxaluria	klebsiella
hyperoxaluria	nephrocalcinosis
cutaneous photosensitivity	dermatomyositis
cutaneous photosensitivity	lupus nephritis
blepharitis	multiple myeloma
tics	apraxia
central adrenal insufficiency	hypopituitarism
pancytopenia	multiple myeloma
cataract	retinitis pigmentosa 30
renal angiomyolipoma	subependymal giant cell astrocytoma
recurrent aspiration pneumonia	klebsiella
rectal abscess	diffuse large b-cell lymphoma
rectal abscess	klebsiella
neuropathic arthropathy	klebsiella
neuropathic arthropathy	myelomeningocele
mononeuropathy	multifocal motor neuropathy
chondrosarcoma	enchondroma
chondrosarcoma	soft tissue sarcoma
abnormality of the head	craniosynostosis
aseptic necrosis	multiple myeloma
premature coronary artery disease	abdominal aortic aneurysm
hyperactivity	hydrocephalus
dyspareunia	ovarian cancer
transposition of the great arteries	situs inversus
premature atrial contractions	abdominal aortic aneurysm
premature atrial contractions	b-cell lymphoma
hemolytic-uremic syndrome	atypical hemolytic uremic syndrome
focal motor seizures	oligodendroglioma
acute encephalopathy	hydrocephalus
acute encephalopathy	klebsiella
acute bronchitis	chronic lymphocytic leukemia
hyperparathyroidism	glomerulonephritis
bronchiolitis obliterans	chronic gvhd
cervical spondylosis	meningioma
duodenal ulcer	abdominal aortic aneurysm
pulmonary fibrosis	abdominal aortic aneurysm
tertiary hyperparathyroidism	lupus nephritis
strabismus	cerebral palsy
dystrophic toenail	b-cell lymphoma
frequent falls	apraxia
talipes equinovarus	spina bifida
congenital cataract	myeloid leukemia
autoimmune hemolytic anemia	b-cell lymphoma
autoimmune hemolytic anemia	evans syndrome
intellectual disability	status epilepticus
chronic lung disease	hydrocephalus
hemianopia	apraxia
lipoma	liposarcoma
colitis	primary sclerosing cholangitis
portal hypertension	primary biliary cirrhosis
paraplegia	myelomeningocele
paraplegia	spina bifida
anal stenosis	cholesteatoma
hypokalemia	b-cell lymphoma
brain neoplasm	hydrocephalus
pulmonary infiltrates	b-cell lymphoma
x-linked inheritance	adrenoleukodystrophy
x-linked inheritance	hypophosphatemic rickets
x-linked inheritance	leukodystrophy
visual field defect	glioblastoma
tethered cord	meningocele
spastic dysarthria	cerebral palsy
severe periodontitis	diffuse large b-cell lymphoma
severe periodontitis	multiple myeloma
scleritis	glomerulonephritis
perianal abscess	hodgkin lymphoma
occipital neuralgia	meningioma
melasma	ovarian cancer
left hemiplegia	glioma
joint hemorrhage	dilated cardiomyopathy
hyperventilation	meningioma
gastrointestinal hemorrhage	dilated cardiomyopathy
craniosynostosis	laryngomalacia
coronary atherosclerosis	abdominal aortic aneurysm
cns infection	chronic lymphocytic leukemia
b-cell lymphoma	hodgkin lymphoma
astrocytoma	hydrocephalus
abulia	apraxia
non-hodgkin lymphoma	large cell lymphoma
dementia	apraxia
nephropathy	multiple myeloma
nephrotic range proteinuria	focal segmental glomerulosclerosis
stage 4 chronic kidney disease	abdominal aortic aneurysm
acute kidney injury	glomerulonephritis
acute sinusitis	b-cell lymphoma
goiter	primary hyperparathyroidism
visual impairment	cerebral palsy
leukoencephalopathy	b-cell lymphoma
leukoencephalopathy	oligodendroglioma
non-hodgkin lymphoma	lymphoma, follicular
paraparesis	transverse myelitis
neoplasm of the endocrine system	islet cell carcinoma
cryoglobulinemia	multiple myeloma
clear cell renal cell carcinoma	papillary renal cell carcinoma
elevated alkaline phosphatase	sclerosing cholangitis
generalized tonic-clonic seizures	hydrocephalus
pituitary adenoma	meningioma
slow progression	papillary thyroid carcinoma
hepatocellular carcinoma	sclerosing cholangitis
osteomyelitis	klebsiella
frontotemporal dementia	primary progressive aphasia
borderline personality disorder	idiopathic intracranial hypertension
oral ulcer	myeloid leukemia
spasticity	hydrocephalus
tracheoesophageal fistula	laryngeal carcinoma
polycystic ovaries	idiopathic intracranial hypertension
motor delay	plagiocephaly
mediastinal lymphadenopathy	lung adenocarcinoma
acute otitis media	laryngomalacia
prostate cancer	abdominal aortic aneurysm
brain neoplasm	meningioma
primary hypothyroidism	primary hyperparathyroidism
drowsiness	hydrocephalus
enlarged tonsils	apraxia
enlarged tonsils	eosinophilic esophagitis
cholecystitis	klebsiella
ependymoma	glioma
anal fissure	b-cell lymphoma
hyperlipidemia	abdominal aortic aneurysm
stage 5 chronic kidney disease	dilated cardiomyopathy
neuroma	meningioma
bladder carcinoma	abdominal aortic aneurysm
hypomagnesemia	b-cell lymphoma
right hemiplegia	cerebral palsy
right hemiplegia	hydrocephalus
premature ovarian insufficiency	b-cell lymphoma
premature ovarian insufficiency	ovarian cancer
ketoacidosis	klebsiella
glycosuria	clear cell renal cell carcinoma
carotid artery occlusion	b-cell lymphoma
abnormal heart morphology	coarctation of the aorta
bladder neoplasm	abdominal aortic aneurysm
oliguria	dilated cardiomyopathy
esophageal stricture	laryngeal carcinoma
nephrotic syndrome	segmental glomerulosclerosis
shoulder dislocation	meningioma
pulsatile tinnitus	meningioma
oral aversion	congenital diaphragmatic hernia
oral aversion	hydrocephalus
exudative pleural effusion	klebsiella
dysmetria	glioma
dysmetria	hydrocephalus
cryptorchidism	hydrocephalus
cryptorchidism	microcephaly
communicating hydrocephalus	glioma
chondritis	b-cell lymphoma
bronchomalacia	laryngomalacia
hepatic encephalopathy	primary sclerosing cholangitis
obsolete malformation of the heart and great vessels	coarctation of the aorta
speech apraxia	hydrocephalus
hematuria	glomerulonephritis
bacterial endocarditis	dilated cardiomyopathy
jaundice	primary sclerosing cholangitis
secondary hyperparathyroidism	segmental glomerulosclerosis
pulmonary artery atresia	pulmonary atresia with intact ventricular septum
primary adrenal insufficiency	addison disease
hyperreflexia	apraxia
myoclonus	apraxia
skeletal muscle atrophy	polio
optic atrophy	meningioma
morphea	linear scleroderma
glioma	hydrocephalus
melena	abdominal aortic aneurysm
decreased liver function	klebsiella
hyperkalemia	dilated cardiomyopathy
focal seizures	glioma
dystrophic toenail	klebsiella
gout	dilated cardiomyopathy
vestibular hypofunction	hydrocephalus
recurrent pancreatitis	glomerulonephritis
papillary renal cell carcinoma	focal segmental glomerulosclerosis
papillary renal cell carcinoma	segmental glomerulosclerosis
hamartoma	tuberous sclerosis
orthostatic hypotension	multiple myeloma
myelitis	klebsiella
myelitis	polio
leukemia	b-cell lymphoma
focal	segmental glomerulosclerosis
nodular goiter	primary hyperparathyroidism
aspiration pneumonia	klebsiella
sinus bradycardia	dilated cardiomyopathy
neoplasm of the pancreas	islet cell carcinoma
amaurosis fugax	giant cell arteritis
eosinophilia	eosinophilic esophagitis
recurrent otitis media	apraxia
arachnoid cyst	arachnoiditis
arachnoid cyst	meningioma
pulmonary edema	glomerulonephritis
sick sinus syndrome	dilated cardiomyopathy
mitral stenosis	coarctation of the aorta
metabolic acidosis	glomerulonephritis
malabsorption	klebsiella
intestinal obstruction	ovarian cancer
hepatomegaly	myelofibrosis
abnormality of the foot	cerebral palsy
pulmonary arterial hypertension	mixed connective tissue disease
ovarian carcinoma	clear cell carcinoma
mediastinal lymphadenopathy	hodgkin lymphoma
thrombocytosis	myelofibrosis
prostatitis	abdominal aortic aneurysm
lymphedema	ovarian cancer
papillary thyroid carcinoma	primary hyperparathyroidism
cachexia	dilated cardiomyopathy
obsolete malformation of the heart and great vessels	tricuspid atresia
myelopathy	meningioma
thoracic kyphosis	primary hyperparathyroidism
spastic hemiparesis	meningioma
severe sensorineural hearing impairment	abdominal aortic aneurysm
severe sensorineural hearing impairment	cholesteatoma
peripheral edema	glomerulonephritis
pancreatic adenocarcinoma	mucinous adenocarcinoma
intrauterine growth retardation	patent ductus arteriosus
infantile spasms	hydrocephalus
infantile spasms	status epilepticus
incisional hernia	abdominal aortic aneurysm
finger pain	ovarian cancer
facial paralysis	bell's palsy
exotropia	hypopituitarism
exotropia	myelomeningocele
central apnea	myelomeningocele
arnold-chiari malformation	meningomyelocele
acute tubular necrosis	glomerulonephritis
hyperuricemia	glomerulonephritis
dystonia	spasmodic dysphonia
endocarditis	glomerulonephritis
hypercoagulability	antiphospholipid antibody syndrome
hemianopia	hydrocephalus
biliary cirrhosis	hepatic encephalopathy
lymphocytosis	b-cell lymphoma
peripheral	multiple myeloma
cyanosis	erythromelalgia
cyanosis	tetralogy of fallot
diplopia	hydrocephalus
paraganglioma	carotid body tumors
hepatic encephalopathy	klebsiella
vesicoureteral reflux	klebsiella
vesicoureteral reflux	spina bifida
chronic lung disease	patent ductus arteriosus
glioma	anaplastic astrocytoma
stroke	apraxia
prolonged qt interval	dilated cardiomyopathy
intestinal bleeding	abdominal aortic aneurysm
intestinal bleeding	hepatic encephalopathy
reduced systolic function	pulmonary valve stenosis
growth delay	hydrocephalus
alzheimer disease	apraxia
hodgkin lymphoma	lymphoma, follicular
scleroderma	systemic sclerosis
hemangioma	meningioma
glomerulonephritis	cryoglobulinemia
flexion contracture	hydrocephalus
hepatic steatosis	hepatic encephalopathy
purpura	glomerulonephritis
visual hallucinations	hydrocephalus
tethered cord	syringomyelia
cardiomegaly	dilated cardiomyopathy
aortic root dilatation	abdominal aortic aneurysm
parkinsonism	frontotemporal dementia
generalized muscle weakness	b-cell lymphoma
retinal detachment	glomerulonephritis
hypervolemia	focal segmental glomerulosclerosis
unilateral	apraxia
primary hypothyroidism	hypopituitarism
lactic acidosis	hepatic encephalopathy
lumbar spinal canal stenosis	abdominal aortic aneurysm
vaginitis	ovarian cancer
urinary incontinence	hydrocephalus
skin rash	myeloid leukemia
plagiocephaly	patent ductus arteriosus
heterogeneous	hydrocephalus
chronic diarrhea	carcinoid tumor
dysarthria	hydrocephalus
agitation	hydrocephalus
confusion	hydrocephalus
lung adenocarcinoma	hodgkin lymphoma
focal seizures with impairment of consciousness or awareness	glioma
focal seizures with impairment of consciousness or awareness	meningioma
obstructive sleep apnea	dilated cardiomyopathy
tufted angioma	von hippel-lindau disease
sudden death	arrhythmogenic right ventricular cardiomyopathy
onycholysis	ovarian cancer
hypopituitarism	hydrocephalus
hyperphosphatemia	multiple myeloma
facial palsy	facial paralysis
splenomegaly	b-cell lymphoma
atherosclerosis	dilated cardiomyopathy
benign prostatic hyperplasia	klebsiella
ureteral obstruction	ovarian carcinoma
intracranial hemorrhage	meningioma
pruritus	sclerosing cholangitis
atrial septal defect	pulmonary valve stenosis
urinary retention	abdominal aortic aneurysm
atrial fibrillation	abdominal aortic aneurysm
hypercholesterolemia	dilated cardiomyopathy
visual loss	optic neuritis
keratoconjunctivitis sicca	myeloid leukemia
glomerulopathy	segmental glomerulosclerosis
elevated erythrocyte sedimentation rate	giant cell arteritis
diabetes insipidus	hydrocephalus
cystocele	meningioma
seizures	hydrocephalus
hydronephrosis	ovarian cancer
fever	b-cell lymphoma
hypomagnesemia	multiple myeloma
melena	b-cell lymphoma
astrocytoma	oligodendroglioma
visual impairment	retinitis pigmentosa 30
recurrent fractures	klebsiella
leukoencephalopathy	apraxia
leukoencephalopathy	glioma
hypothermia	hydrocephalus
sleep apnea	dilated cardiomyopathy
retinopathy	klebsiella
apnea	dilated cardiomyopathy
rales	klebsiella
knee flexion contracture	status epilepticus
cutaneous photosensitivity	glomerulonephritis
blepharitis	b-cell lymphoma
anorexia	b-cell lymphoma
glomerulonephritis	lupus nephritis
dilated cardiomyopathy	b-cell lymphoma
acute tubular necrosis	abdominal aortic aneurysm
acute tubular necrosis	klebsiella
colon cancer	ovarian cancer
seizures	status epilepticus
hyperkalemia	glomerulonephritis
urethral stricture	klebsiella
spina bifida	meningocele
muscle cramps	dilated cardiomyopathy
global developmental delay	status epilepticus
frequent	dilated cardiomyopathy
limb muscle weakness	poliomyelitis
primary adrenal insufficiency	pheochromocytoma
ocular pain	meningioma
systemic lupus erythematosus	glomerulonephritis
cognitive impairment	meningioma
ventral hernia	abdominal aortic aneurysm
squamous cell carcinoma of the skin	b-cell lymphoma
neutropenia	diffuse large b-cell lymphoma
spinal cord lesion	b-cell lymphoma
spinal cord lesion	ependymoma
spinal cord lesion	neuromyelitis optica
spinal cord lesion	optic neuritis
spinal cord lesion	syringomyelia
renal tubular acidosis	glomerulonephritis
hyperammonemia	b-cell lymphoma
hemiplegia	glioma
angina pectoris	klebsiella
acute lymphoblastic leukemia	chronic gvhd
pancreatitis	sclerosing cholangitis
status epilepticus	glioma
status epilepticus	meningioma
hematemesis	mallory-weiss tear
spontaneous, recurrent epistaxis	hereditary hemorrhagic telangiectasia
short stature	hydrocephalus
right bundle branch block	multiple myeloma
abnormality of thyroid physiology	dilated cardiomyopathy
neoplasm of the endocrine system	men 1
chronic pancreatitis	hereditary pancreatitis
chronic pancreatitis	klebsiella
astigmatism	retinitis pigmentosa 30
peptic ulcer	abdominal aortic aneurysm
hepatosplenomegaly	polycythemia vera
glioblastoma	oligoastrocytoma
eosinophilia	granulomatosis with polyangiitis
enterocolitis	b-cell lymphoma
alkalosis	dilated cardiomyopathy
neurogenic bladder	klebsiella
atrial septal defect	sinus venosus asd
renal insufficiency	glomerulonephritis
azotemia	glomerulonephritis
stage 4 chronic kidney disease	segmental glomerulosclerosis
meningioma	hydrocephalus
nausea	multiple myeloma
spinal cord compression	b-cell lymphoma
spastic paraparesis	cerebral palsy
spastic paraparesis	meningioma
septic arthritis	glomerulonephritis
schizophrenia	dilated cardiomyopathy
schizophrenia	hydrocephalus
portal vein thrombosis	autoimmune hepatitis
impacted tooth	b-cell lymphoma
impacted tooth	myeloid leukemia
growth hormone deficiency	hydrocephalus
facet joint arthrosis	transitional cell carcinoma
class iii obesity	dilated cardiomyopathy
class iii obesity	hepatic encephalopathy
class iii obesity	klebsiella
chondrocalcinosis	primary hyperparathyroidism
cerebral palsy	status epilepticus
bronchiolitis obliterans	acute lymphoblastic leukemia
bronchiolitis obliterans	obliterative bronchiolitis
amblyopia	apraxia
thrombocytopenia	b-cell lymphoma
glomerulonephritis	focal segmental glomerulosclerosis
pneumothorax	lung adenocarcinoma
ventricular septal defect	tetralogy of fallot
hodgkin lymphoma	large cell lymphoma
bradycardia	dilated cardiomyopathy
renal insufficiency	dilated cardiomyopathy
hemiparesis	meningioma
chronic sinusitis	granulomatosis with polyangiitis
thyroid carcinoma	primary hyperparathyroidism
patent foramen ovale	abdominal aortic aneurysm
mitochondrial inheritance	melas
mitochondrial inheritance	progressive external ophthalmoplegia
mitral valve prolapse	dilated cardiomyopathy
supraventricular tachycardia	dilated cardiomyopathy
cachexia	b-cell lymphoma
interstitial pulmonary abnormality	organizing pneumonia
macroscopic hematuria	abdominal aortic aneurysm
macroscopic hematuria	clear cell renal cell carcinoma
hydroureter	abdominal aortic aneurysm
polyneuropathy	familial amyloidosis
generalized tonic-clonic seizures	meningioma
fibrosarcoma	liposarcoma
encephalopathy	hydrocephalus
vertigo	meningioma
brain neoplasm	oligodendroglioma
syncope	dilated cardiomyopathy
transposition of the great arteries	heterotaxy
transposition of the great arteries	tricuspid atresia
stage 3 chronic kidney disease	abdominal aortic aneurysm
premature atrial contractions	chronic lymphocytic leukemia
premature atrial contractions	diffuse large b-cell lymphoma
hypochloremia	hydrocephalus
hemolytic-uremic syndrome	microangiopathic hemolytic anemia
chylothorax	b-cell lymphoma
chylothorax	diffuse large b-cell lymphoma
chylothorax	klebsiella
chylothorax	lymphangioleiomyomatosis
arteriovenous fistula	glomerulonephritis
acute encephalopathy	b-cell lymphoma
acute bronchitis	glomerulonephritis
acute bronchitis	lung adenocarcinoma
abnormal bleeding	factor xi deficiency
abnormal bleeding	myelofibrosis
urinary retention	klebsiella
sinus tachycardia	b-cell lymphoma
sensorineural hearing impairment	cholesteatoma
acute tubular necrosis	dilated cardiomyopathy
acute tubular necrosis	multiple myeloma
barrett esophagus	abdominal aortic aneurysm
vitamin b12 deficiency	multiple myeloma
sclerosing cholangitis	intrahepatic cholangiocarcinoma
sclerosing cholangitis	klebsiella
gastrointestinal hemorrhage	abdominal aortic aneurysm
hydrocephalus	meningioma
ascites	sclerosing cholangitis
skin tags	meningioma
enuresis	apraxia
cyanosis	tricuspid atresia
calcium oxalate nephrolithiasis	klebsiella
hemiplegia	cerebral palsy
paraplegia	klebsiella
normal pressure hydrocephalus	meningioma
coronary artery calcification	b-cell lymphoma
multinodular goiter	primary hyperparathyroidism
hyperreflexia	meningioma
osteopenia	primary hyperparathyroidism
diarrhea	multiple myeloma
bicuspid aortic valve	dilated cardiomyopathy
angioedema	glomerulonephritis
ureteral obstruction	klebsiella
scleroderma	mixed connective tissue disease
pulmonary edema	klebsiella
obsolete malformation of the heart and great vessels	patent ductus arteriosus
pericardial effusion	dilated cardiomyopathy
pulmonary artery stenosis	supravalvular aortic stenosis
pulmonary artery stenosis	tricuspid atresia
prostatitis	klebsiella
porokeratosis	bronchiolitis obliterans
pancreatic cysts	primary sclerosing cholangitis
pancreatic cysts	sclerosing cholangitis
motor aphasia	glioma
lung adenocarcinoma	abdominal aortic aneurysm
left hemiplegia	glioblastoma
hypoventilation	dilated cardiomyopathy
exercise intolerance	dilated cardiomyopathy
decreased liver function	autoimmune hepatitis
behavioral abnormality	apraxia
behavioral abnormality	cerebral palsy
behavioral abnormality	frontotemporal dementia
behavioral abnormality	hydrocephalus
hemiparesis	glioma
lactic acidosis	dilated cardiomyopathy
spastic hemiparesis	apraxia
panhypopituitarism	hydrocephalus
nodular goiter	graves' disease
nodular goiter	meningioma
coronary artery disease	dilated cardiomyopathy
peripheral axonal neuropathy	b-cell lymphoma
neutrophilia	meningioma
myelitis	optic neuritis
intermittent diarrhea	b-cell lymphoma
intermittent diarrhea	diffuse large b-cell lymphoma
dysmetria	pilocytic astrocytoma
uterine leiomyoma	ovarian cancer
t-cell lymphoma	anaplastic large cell lymphoma
chronic kidney disease	abdominal aortic aneurysm
sarcoma	clear cell renal cell carcinoma
sarcoma	mixed mullerian tumor
trismus	tongue carcinoma
mitral stenosis	abdominal aortic aneurysm
elbow pain	osteochondritis dissecans
chronic lymphatic leukemia	b-cell lymphoma
calcific aortic valve stenosis	dilated cardiomyopathy
abducens palsy	facial nerve palsy
abducens palsy	medulloblastoma
status epilepticus	glioblastoma
nystagmus	meningioma
pericarditis	hodgkin lymphoma
abnormality of the coagulation cascade	sclerosing cholangitis
gingivitis	b-cell lymphoma
chronic lung disease	klebsiella
cerebral hemorrhage	apraxia
cerebral hemorrhage	dilated cardiomyopathy
lymphoma	hodgkin disease
brain neoplasm	oligoastrocytoma
papilloma	ovarian cancer
posterior vitreous detachment	b-cell lymphoma
diffuse alveolar hemorrhage	microscopic polyangiitis
borderline personality disorder	meningioma
vertebral fusion	hydrocephalus
knee osteoarthritis	abdominal aortic aneurysm
pulmonary hemorrhage	myeloid leukemia
pheochromocytoma	triple a syndrome
optic atrophy	cerebral palsy
optic atrophy	pilocytic astrocytoma
morphea	eosinophilic fasciitis
hypovolemia	b-cell lymphoma
hypovolemia	glomerulonephritis
facial paralysis	facial palsy
tethered cord	diastematomyelia
raynaud phenomenon	systemic sclerosis
ileus	ovarian cancer
erythema	lupus nephritis
hemolytic anemia	chronic lymphocytic leukemia
blindness	hydrocephalus
thrombocytosis	essential thrombocythemia
hypopnea	dilated cardiomyopathy
lower limb muscle weakness	polio
spastic tetraparesis	status epilepticus
slurred speech	hydrocephalus
slurred speech	myasthenia gravis
renal angiomyolipoma	clear cell renal cell carcinoma
primary adrenal insufficiency	cushing syndrome
premature ovarian insufficiency	diffuse large b-cell lymphoma
premature ovarian insufficiency	hypopituitarism
premature ovarian insufficiency	myeloid leukemia
photophobia	hydrocephalus
patent ductus arteriosus	pulmonary valve stenosis
papilledema	glioma
nasal polyposis	granulomatosis with polyangiitis
laryngomalacia	cerebral palsy
laryngomalacia	craniosynostosis
laryngomalacia	hydrocephalus
ketoacidosis	candida glabrata
intestinal bleeding	gastric antral vascular ectasia
hirsutism	ovarian cancer
focal seizures	glioblastoma
focal segmental glomerulosclerosis	membranous nephropathy
endocarditis	dilated cardiomyopathy
dilated cardiomyopathy	abdominal aortic aneurysm
carotid artery occlusion	apraxia
calcinosis	dilated cardiomyopathy
calcinosis	primary hyperparathyroidism
bruising susceptibility	autoimmune hepatitis
bruising susceptibility	meningioma
anasarca	dilated cardiomyopathy
anasarca	hepatic encephalopathy
anaphylactic shock	eosinophilic esophagitis
anaphylactic shock	klebsiella
acute kidney injury	dilated cardiomyopathy
abnormal heart morphology	heterotaxy
neoplasm	neuroendocrine tumor
neoplasm	carcinoid tumor
hemiplegia	glioblastoma
sarcoma	malignant peripheral nerve sheath tumor
fibroma	desmoid tumor
stroke	abdominal aortic aneurysm
goiter	papillary thyroid carcinoma
xerostomia	nasopharyngeal carcinoma
neuroma	hydrocephalus
dilatation	dilated cardiomyopathy
schwannoma	hydrocephalus
right bundle branch block	abdominal aortic aneurysm
dystrophic toenail	diffuse large b-cell lymphoma
dystrophic toenail	dilated cardiomyopathy
chronic hepatitis	cryoglobulinemia
macroscopic hematuria	klebsiella
chronic kidney disease	dilated cardiomyopathy
gait ataxia	b-cell lymphoma
gait ataxia	cerebellar degeneration
hyperbilirubinemia	sclerosing cholangitis
intellectual disability	apraxia
hypervolemia	abdominal aortic aneurysm
hypervolemia	klebsiella
myopathy	abdominal aortic aneurysm
multinodular goiter	papillary thyroid carcinoma
hemianopia	meningioma
vasovagal syncope	meningioma
tendon rupture	abdominal aortic aneurysm
elevated alkaline phosphatase	b-cell lymphoma
cavernous hemangioma	hydrocephalus
falls	hydrocephalus
leukopenia	b-cell lymphoma
skin vesicle	dilated cardiomyopathy
skin vesicle	klebsiella
tension-type headache	trigeminal neuralgia
stiff neck	tongue carcinoma
pulmonary artery atresia	patent ductus arteriosus
pulmonary artery atresia	tetralogy of fallot
epididymitis	myeloid leukemia
allodynia	meningioma
diplopia	myasthenia gravis
chills	klebsiella
hypotension	b-cell lymphoma
hypomagnesemia	dilated cardiomyopathy
lymphadenopathy	diffuse large b-cell lymphoma
splenomegaly	primary myelofibrosis
pulmonary fibrosis	hodgkin lymphoma
azotemia	b-cell lymphoma
dysautonomia	multiple system atrophy
stomach cancer	hereditary diffuse gastric cancer
spasticity	transverse myelitis
occipital neuralgia	hemicrania continua
gastrointestinal hemorrhage	hepatic encephalopathy
peripheral	b-cell lymphoma
central sleep apnea	hydrocephalus
autoimmunity	graves' disease
inguinal hernia	abdominal aortic aneurysm
pyelonephritis	glomerulonephritis
recurrent infections	klebsiella
myelodysplasia	myelofibrosis
failure to thrive	klebsiella
phimosis	carcinoma of the penis
hypermagnesemia	multiple myeloma
hydroureter	klebsiella
growth delay	patent ductus arteriosus
headache	meningioma
cognitive impairment	apraxia
abnormality of the coagulation cascade	dilated cardiomyopathy
exertional dyspnea	dilated cardiomyopathy
pancytopenia	diffuse large b-cell lymphoma
nausea	b-cell lymphoma
syringomyelia	arnold-chiari malformation
bradycardia	abdominal aortic aneurysm
hemoptysis	lung adenocarcinoma
night sweats	hodgkin lymphoma
acute kidney injury	klebsiella
hyperbilirubinemia	b-cell lymphoma
hypotension	dilated cardiomyopathy
shoulder impingement	dilated cardiomyopathy
rhabdomyolysis	klebsiella
recurrent fractures	osteogenesis imperfecta
pituitary hypothyroidism	craniopharyngioma
pituitary hypothyroidism	hydrocephalus
pituitary hypothyroidism	meningioma
optic neuritis	ischemic optic neuropathy
neurofibromas	ependymoma
leukoencephalopathy	glioblastoma
hypothermia	status epilepticus
hypersplenism	myelofibrosis
homonymous hemianopia	hydrocephalus
cholesteatoma	nasopharyngeal carcinoma
carcinoma	ovarian cancer
amaurosis fugax	abdominal aortic aneurysm
amaurosis fugax	b-cell lymphoma
malnutrition	klebsiella
fever	multiple myeloma
apraxia	glioblastoma
mitral regurgitation	abdominal aortic aneurysm
tics	myeloid leukemia
cholestasis	klatskin tumor
metabolic acidosis	klebsiella
seizures	glioma
plagiocephaly	laryngomalacia
neurofibrosarcoma	soft tissue sarcoma
multiple impacted teeth	multiple myeloma
microcephaly	west syndrome
heterogeneous	glioblastoma
esophageal stricture	hodgkin lymphoma
cranial nerve paralysis	b-cell lymphoma
loss of consciousness	meningioma
pulmonary arterial hypertension	primary pulmonary hypertension
nocturia	abdominal aortic aneurysm
anal stenosis	multiple myeloma
motor aphasia	meningioma
cervical myelopathy	transverse myelitis
peritonitis	klebsiella
nephropathy	klebsiella
dehydration	b-cell lymphoma
dehydration	multiple myeloma
vitiligo	myeloid leukemia
vitiligo	sclerosing cholangitis
superficial thrombophlebitis	diffuse large b-cell lymphoma
squamous cell carcinoma of the skin	glomerulonephritis
reduced ejection fraction	abdominal aortic aneurysm
reduced ejection fraction	b-cell lymphoma
mediastinal lymphadenopathy	b-cell lymphoma
tinnitus	meningioma
sinus tachycardia	diffuse large b-cell lymphoma
bone pain	b-cell lymphoma
cirrhosis	primary sclerosing cholangitis
tooth abscess	b-cell lymphoma
tooth abscess	dilated cardiomyopathy
renal cyst	abdominal aortic aneurysm
portal hypertension	primary sclerosing cholangitis
poor appetite	hydrocephalus
peripheral edema	hepatic encephalopathy
osteoma	hypovitaminosis d
osteoma	meningioma
osteoma	sclerosing cholangitis
intrauterine growth retardation	esophageal atresia
intrauterine growth retardation	pulmonary valve stenosis
intrauterine growth retardation	ventriculomegaly
interstitial pneumonitis	organizing pneumonia
hip dysplasia	status epilepticus
hepatic cysts	clear cell renal cell carcinoma
central apnea	abdominal aortic aneurysm
central apnea	dilated cardiomyopathy
burkitt lymphoma	hodgkin lymphoma
blindness	retinitis pigmentosa 30
agitation	status epilepticus
myelofibrosis	myeloid metaplasia
elevated erythrocyte sedimentation rate	glomerulonephritis
congenital cataract	retinitis pigmentosa 30
limb muscle weakness	b-cell lymphoma
hepatosplenomegaly	b-cell lymphoma
glioblastoma	apraxia
[truncated: 11,743 more rows]
